# Supplementary material for: Aquaculture Enclosures Relate to the Establishment of Feral Populations of Introduced Species
Source: PLoS One. 2009 Jul 13;4(7):e6199. doi: 10.1371/journal.pone.0006199 (PMC2704955; doi:10.1371/journal.pone.0006199)
Supplement: Appendix S1 — Data on 20 predictor variables and establishment or failure of a bullfrog population in 137 water bodies (0.06 MB XLS) [file pone.0006199.s001.xls]

## Sheet: appendix S1
Appendix S1: Data on 20 predictor variables and establishment or failure of a bullfrog population in 137 water bodies
in Hunan, Hubei, Guizhou and Yunnan provinces, China
F = failure of a bullfrog population; S = establishment of a bullfrog population
NBR= Number of bullfrogs raised
FEC= Farm encloure category (SIE= simple encloure; ELE= elaborate enclosure)
TSRB= Time since a farm raised bullfrogs
HPC= Hunting pressure category (FH = frequent hunting; ONH = occasional or no hunting)
TEMP= Water body is permanent (=1) or temporary (=0)
WD= Water body max. depth
VCC= vegetation cover category
DTFE= Distance to a farm enclosure
CRAY= occurrence of red swamp crayfish detected (=1) or not detected (=0)
ALIF= occurrence of alien fish deteced (=1) or not detected (=0)
NFSR= Species richness of native frog communities
HF= Human footprint
Pond	Longitude	Latitude	Plot	F/S	FEC	NBR (Log10)	Duration (years)	TSRB (years)	HPC	TEMP	WD (m)	VCC
1	112.077	28.9699	1	F	SIE	3.1247	5	6	FH	0	1	5.67
2	112.072	28.9728	1	F	SIE	3.1247	5	6	FH	1	2	2.33
3	112.072	28.9728	1	S	SIE	3.1247	5	6	FH	1	2	3.33
4	112.074	28.9734	1	F	SIE	3.1247	5	6	FH	0	1	6
5	112.594	29.5145	2	F	ELE	3.1247	6	10	FH	0	3	3.33
6	112.585	29.5129	2	F	ELE	3.1247	6	10	FH	1	2	3.67
7	112.586	29.513	2	F	ELE	3.1247	6	10	FH	1	3	2
8	112.595	29.5147	2	F	ELE	3.1247	6	10	FH	0	3.5	4.33
9	113.522	29.623	3	S	ELE	3.34655	5	7	FH	1	2	3
10	113.519	29.6229	3	F	ELE	3.34655	5	7	FH	0	2	2
11	113.522	29.6233	3	F	ELE	3.34655	5	7	FH	1	3	4.33
12	113.522	29.6313	3	F	ELE	3.34655	5	7	FH	1	3	3.67
13	113.537	29.6354	4	F	ELE	3.1247	5	5	FH	1	5	2
14	113.537	29.6369	4	F	ELE	3.1247	5	5	FH	1	1	3.67
15	113.537	29.6371	4	F	ELE	3.1247	5	5	FH	1	3	2.33
16	113.542	29.6387	4	F	ELE	3.1247	5	5	FH	0	2	2
17	113.539	29.6419	4	F	ELE	3.1247	5	5	FH	1	1.5	2
18	110.48	29.1116	5	F	ELE	2.64758	3	3	ONH	0	1	2.67
19	112.291	30.3665	6	F	ELE	3.82367	3	8	ONH	1	1.5	3.33
20	112.297	30.3634	6	F	ELE	3.82367	3	8	ONH	1	2.5	6
21	112.297	30.3636	6	S	ELE	3.82367	3	8	ONH	1	2	3
22	111.982	29.9482	7	F	ELE	2.64758	2	2	FH	1	2	3
23	112.351	30.4506	8	F	ELE	3.64758	3	9	FH	1	4.5	8.33
24	112.353	30.453	8	F	ELE	3.64758	3	9	FH	1	1	3
25	112.352	30.4558	8	F	ELE	3.64758	3	9	FH	1	2	5.33
26	112.354	30.453	8	F	ELE	3.64758	3	9	FH	1	2	2.67
27	112.361	30.5649	9	F	ELE	3.94861	3	10	FH	1	0.5	4.33
28	112.36	30.5639	9	F	ELE	3.94861	3	10	FH	1	2	5
29	112.361	30.5674	9	F	ELE	3.94861	3	10	FH	1	2	8.67
30	112.364	30.5671	9	F	ELE	3.94861	3	10	FH	1	2	3.67
31	112.364	30.5666	9	F	ELE	3.94861	3	10	FH	1	2	2.67
32	113.83	29.7268	10	F	ELE	3.64758	5	8	ONH	0	5	1.67
33	113.828	29.7287	10	F	ELE	3.64758	5	8	ONH	1	2	3
34	113.828	29.7287	10	F	ELE	3.64758	5	8	ONH	1	5	3
35	113.828	29.7285	10	F	ELE	3.64758	5	8	ONH	1	2	2.33
36	113.83	29.729	10	F	ELE	3.64758	5	8	ONH	1	4	2.33
37	113.773	29.7521	11	F	SIE	2.64758	3	8	FH	1	3	2.33
38	113.774	29.7524	11	F	SIE	2.64758	3	8	FH	1	2	3
39	113.774	29.7542	11	F	SIE	2.64758	3	8	FH	0	2	3
40	113.626	29.8687	12	F	SIE	2.64758	6	8	FH	1	1	3.33
41	113.628	29.8686	12	F	SIE	2.64758	6	8	FH	0	1	3
42	113.626	29.8687	12	F	SIE	2.64758	6	8	FH	0	1.5	2
43	114.612	30.4522	13	S	SIE	3.34655	3	3	FH	1	5	4.33
44	114.61	30.4523	13	F	SIE	3.34655	3	3	FH	1	3	5
45	114.61	30.4057	14	F	SIE	3.1247	3	3	FH	1	5	2.33
46	114.607	30.3844	15	F	SIE	3.1247	3	8	FH	1	2	2.33
47	114.608	30.3854	15	F	SIE	3.1247	3	8	FH	1	2	3
48	114.608	30.3857	15	S	SIE	3.1247	3	8	FH	1	2.5	2
49	114.608	30.386	15	S	SIE	3.1247	3	8	FH	1	3	5
50	114.609	30.3845	15	F	SIE	3.1247	3	8	FH	0	2	1
51	114.609	30.3848	15	F	SIE	3.1247	3	8	FH	0	2	2
52	114.605	30.3835	15	F	SIE	3.1247	3	8	FH	0	5	2.67
53	107.878	25.4044	16	F	ELE	2.64758	5	15	ONH	1	2	2.67
54	107.88	25.4084	16	F	ELE	2.64758	5	15	ONH	1	2	4
55	107.88	25.408	16	F	ELE	2.64758	5	15	ONH	1	2	3
56	107.881	25.4079	16	F	ELE	2.64758	5	15	ONH	1	2	1
57	107.317	26.1637	17	F	SIE	2.07918	2	10	FH	0	0.8	4.67
58	107.318	26.1647	17	F	SIE	2.07918	2	10	FH	0	1	4.67
59	107.319	26.1659	17	F	SIE	2.07918	2	10	FH	0	1.5	4
60	109.177	27.6803	18	F	SIE	2.07918	3	10	FH	0	1	2
61	109.183	27.6771	18	F	SIE	2.07918	3	10	FH	0	1	3
62	109.183	27.6771	18	F	SIE	2.07918	3	10	FH	0	1	4
63	108.335	26.6766	19	F	SIE	2.07918	3	9	FH	0	1	4
64	108.332	26.6763	19	F	SIE	2.07918	3	9	FH	0	1	3
65	108.332	26.6759	19	F	SIE	2.07918	3	9	FH	0	1	4
66	108.333	26.6756	19	F	SIE	2.07918	3	9	FH	0	1	2.67
67	108.319	26.6719	19	F	SIE	2.07918	3	9	FH	0	1	2.67
68	105.904	26.2513	20	F	ELE	3.64758	4	10	FH	1	1	2.67
69	105.904	26.2503	20	F	ELE	3.64758	4	10	FH	1	2	3
70	105.9	26.2487	20	F	ELE	3.64758	4	10	FH	1	2	3.67
71	105.9	26.2484	20	F	ELE	3.64758	4	10	FH	0	0.5	3
72	104.786	26.6153	21	S	SIE	3.34655	3	8	ONH	1	2	3.67
73	104.272	26.8552	22	S	SIE	4.1247	5	15	ONH	1	2	5.67
74	104.272	26.8519	22	S	SIE	4.1247	5	15	ONH	1	2	3
75	106.837	27.5932	23	F	ELE	3.34655	3	15	ONH	0	2	1.67
76	106.839	27.5939	23	F	ELE	3.34655	3	15	ONH	1	1	2.33
77	106.834	27.5974	23	F	ELE	3.34655	3	15	ONH	1	2	2.67
78	106.843	27.5932	23	S	ELE	3.34655	3	15	ONH	1	2	6.33
79	106.695	26.3388	24	F	ELE	2.64758	4	15	ONH	1	5	3
80	102.584	24.7769	25	S	SIE	3.34655	5	15	ONH	1	2	3.67
81	100.781	21.9074	26	S	SIE	3.64758	5	10	ONH	1	2	3.67
82	100.905	22.11	27	F	SIE	3.34655	2	6	ONH	1	2	2.33
83	100.922	22.1083	28	S	SIE	3.34655	2	6	ONH	1	2	2
84	100.922	21.8616	29	F	SIE	3.64758	4	12	FH	0	1.5	3
85	100.958	22.7847	30	F	ELE	3.1247	5	10	ONH	1	5	2
86	99.6176	22.319	31	F	ELE	2.64758	5	11	ONH	1	0.5	1.67
87	101.676	23.4329	32	F	SIE	2.94861	3	10	FH	0	1.5	3.67
88	102.474	23.7129	33	S	SIE	5.72676	3	6	FH	1	1.5	3
89	102.474	23.7128	33	S	SIE	5.72676	3	6	FH	0	1.5	2.67
90	102.508	23.6844	34	S	SIE	6.72676	5	18	FH	1	4	2.67
91	102.507	23.6837	34	S	SIE	6.72676	5	18	FH	1	4	3
92	103.401	23.3934	35	S	SIE	4.64758	4	10	FH	1	2	4
93	103.401	23.3942	35	S	SIE	4.64758	4	10	FH	1	1	5
94	103.402	23.394	35	S	SIE	4.64758	4	10	FH	1	2	6
99	103.394	23.3817	35	F	SIE	3.64758	4	8	FH	0	1	2.33
95	103.443	23.3347	36	F	SIE	2.94861	3	6	FH	1	1	3
96	103.383	23.4243	37	S	SIE	3.64758	3	6	FH	1	2	3
97	103.386	23.4245	37	S	SIE	3.64758	3	6	FH	1	1	3
98	103.385	23.3392	38	S	SIE	3.64758	3	10	FH	1	2	3.33
100	103.376	23.3348	38	F	SIE	3.64758	3	6	FH	0	3	3.33
101	103.912	23.7484	39	S	SIE	3.94861	4	13	ONH	1	2	3
102	103.967	23.713	40	S	SIE	3.94861	4	13	ONH	1	2	4.67
103	103.966	23.7154	40	S	SIE	3.94861	4	13	ONH	0	2	2
104	104.345	23.5729	41	S	SIE	3.64758	4	10	ONH	1	2	2
105	102.514	24.4075	42	S	SIE	3.64758	5	15	FH	1	2	2.67
106	102.577	24.3749	43	S	SIE	3.94861	4	13	ONH	1	5	2.33
107	102.813	24.4667	44	F	SIE	3.64758	2	18	FH	1	1	2.67
108	100.856	27.7108	45	S	SIE	4.64758	3	20	FH	1	3	2.67
109	100.855	27.7103	45	S	SIE	4.64758	3	20	FH	1	3	2.33
110	100.307	26.9147	46	S	SIE	3.34655	5	20	ONH	1	2	4
111	100.155	26.8733	47	F	SIE	3.64758	3	20	FH	1	1.5	3
112	100.185	26.5922	48	S	SIE	3.34655	3	15	ONH	1	1.5	2.33
113	100.141	25.8707	49	S	SIE	4.1247	5	16	FH	1	1.5	2.33
114	100.336	25.4892	50	F	ELE	3.1247	3	10	ONH	1	0.8	3
115	98.8871	25.648	51	S	SIE	3.64758	2	10	ONH	1	2	1.67
116	97.989	24.0684	52	F	SIE	2.23	5	14	FH	1	1.5	3.67
117	99.1951	25.1083	53	S	SIE	3.34655	3	21	ONH	1	1.5	2.67
118	100.477	25.3901	54	F	SIE	3.64758	2	10	ONH	1	4	3.67
119	100.475	25.384	54	S	SIE	3.64758	2	10	ONH	1	2	2.67
120	100.482	25.319	55	S	SIE	4.64758	3	10	ONH	1	2	3
121	100.484	25.3155	55	S	SIE	4.64758	3	10	ONH	1	2	4.67
122	100.493	25.31	56	S	SIE	4.64758	3	10	ONH	1	2	5.33
123	100.493	25.3095	56	S	SIE	4.64758	3	10	ONH	1	3	4
124	100.827	24.4866	57	F	SIE	3.64758	5	10	FH	0	2	3.67
125	100.826	24.4714	58	F	SIE	3.64758	5	10	FH	1	2	4
126	101.543	25.0201	59	S	SIE	3.94861	3	20	ONH	1	3	3
127	101.54	25.0194	59	S	SIE	3.94861	3	20	ONH	1	2.5	5.33
128	101.248	25.4835	60	S	SIE	3.82367	3	23	ONH	1	2	3
129	101.275	25.5433	61	S	SIE	3.82367	3	20	ONH	1	1.5	2.67
130	101.274	25.5428	61	S	SIE	3.82367	3	20	ONH	1	2	4.33
131	103.755	25.4319	62	S	SIE	3.94861	5	15	ONH	1	1.5	2.67
132	103.749	25.4349	62	S	SIE	3.94861	5	15	ONH	1	1.5	2.33
133	103.867	25.5087	63	F	SIE	3.64758	2	15	ONH	1	2	2.33
134	103.856	25.5015	63	S	SIE	3.64758	2	15	ONH	1	1.5	4.33
135	103.697	25.0259	64	S	SIE	4.66877	4	21	ONH	1	1.5	2.67
136	102.851	24.7829	65	S	SIE	3.94861	5	20	ONH	1	3	4
137	102.8	24.7705	66	S	SIE	3.94861	4	20	ONH	0	3	3
Continued S1
Pond	Area (Log10) (m2)	Shading	DTFE (km)	CRAY	ALIF	NFSR	HF	Altitude (m)	Tmax (°C)	Tmin (°C)	Prec0608 (mm)	Prec1202 (mm)
1	2	20	0.74	0	0	4	26	28	33.4	1.5	448	161
2	2.77815	25	0.52	0	0	4	38	29	33.4	1.5	449	161
3	2.90309	21.6667	0.53	1	0	4	38	29	33.4	1.5	449	161
4	3.07918	18.3333	0.69	0	0	4	38	29	33.4	1.5	449	161
5	1.77815	6.66667	0.38	1	0	5	42	31	32.5	1.2	436	145
6	2.87506	11.6667	0.49	1	0	5	30	30	32.5	1.3	436	145
7	2	23.3333	0.43	1	1	5	30	30	32.5	1.3	436	145
8	2.17609	11.6667	0.5	1	0	5	42	31	32.5	1.2	436	145
9	3.17609	20	0.48	1	0	5	32	28	32.8	0.6	455	157
10	3.17609	36.6667	0.5	1	0	5	32	28	32.8	0.8	455	157
11	3.20412	23.3333	0.43	1	0	5	32	28	32.8	0.8	455	157
12	3.17609	15	0.47	1	0	5	29	23	32.9	0.8	454	155
13	1.8451	6.66667	0.42	1	0	5	29	23	32.9	0.8	455	155
14	2	25	0.3	1	0	5	29	23	32.9	0.8	455	155
15	2	35	0.27	1	1	5	29	23	32.9	0.8	455	155
16	2	16.6667	0.28	1	1	5	25	26	32.8	0.7	455	156
17	2	6.66667	0.35	1	1	5	25	18	33	0.9	455	155
18	2.30103	6.66667	0.23	0	0	4	70	168	33.1	1.9	564	117
19	2.77815	21.6667	0.35	1	1	3	41	28	32.1	0.6	439	101
20	3.07918	18.3333	0.34	0	1	3	50	28	32.1	0.6	439	101
21	2.95424	48.3333	0.33	1	1	3	50	28	32.1	0.6	439	101
22	2.6	6.66667	0.13	1	1	3	37	34	32.4	1.2	463	113
23	2.60206	20	0.37	1	1	5	32	34	32.1	0.6	437	99
24	2.77815	18.3333	0.32	1	0	5	32	34	32.1	0.6	437	99
25	2.47712	20	0.27	1	1	5	29	34	32.1	0.6	437	99
26	2.77815	11.6667	0.44	1	1	5	32	34	32.1	0.6	437	99
27	2.95424	26.6667	0.24	1	0	5	20	48	32	0.5	437	97
28	3.07918	33.3333	0.26	0	1	5	20	48	32	0.5	437	97
29	3.39794	16.6667	0.18	0	1	5	20	53	32	0.3	437	97
30	2	16.6667	0.4	0	0	5	20	53	32	0.3	437	97
31	3.47712	23.3333	0.48	1	0	5	20	48	32	0.5	437	97
32	5.90309	23.3333	0.2	0	1	4	33	44	33.1	0.6	479	155
33	2	36.6667	0.17	1	0	4	33	44	33.1	0.6	479	155
34	1.60206	23.3333	0.17	1	0	4	38	44	33.1	0.6	479	155
35	1.69897	26.6667	0.16	1	0	4	33	44	33.1	0.6	479	155
36	1.8451	15	0.28	1	0	4	33	44	33.1	0.6	479	155
37	3.69897	38.3333	0.28	1	0	4	38	33	33.1	0.6	474	153
38	3.60206	30	0.26	1	0	4	38	33	33.1	0.6	474	153
39	3.17609	18.3333	0.27	1	0	4	38	33	33.1	0.6	474	153
40	3.98227	36.6667	0.36	1	0	4	44	27	32.9	0.6	464	146
41	3.60206	26.6667	0.2	1	1	4	44	27	32.9	0.6	464	146
42	3.47712	20	0.31	1	0	4	44	27	32.9	0.6	464	146
43	3.17609	48.3333	0.27	1	0	4	30	35	33.6	0.6	513	134
44	2.65321	6.66667	0.32	1	1	4	30	35	33.6	0.6	513	134
45	5.77815	20	0.89	1	1	4	20	32	33.6	0.6	514	136
46	2.60206	26.6667	0.32	1	1	4	25	19	33.6	0.7	512	136
47	3	20	0.21	1	1	4	25	19	33.6	0.7	512	136
48	1.60206	48.3333	0.23	1	1	4	25	19	33.6	0.7	512	136
49	1.60206	13.3333	0.25	1	1	4	25	19	33.6	0.7	512	136
50	2.17609	15	0.35	1	1	4	25	20	33.6	0.7	512	136
51	3	26.6667	0.31	1	1	4	25	20	33.6	0.7	512	136
52	1.69897	21.6667	0.47	1	1	4	25	19	33.6	0.7	512	136
53	3.69897	20	0.25	1	0	6	0	424	31.7	5.6	623	105
54	4.17609	15	0.26	0	0	6	0	438	31.6	5.5	623	105
55	4.60206	33.3333	0.19	1	0	6	0	424	31.7	5.6	623	105
56	3.69897	15	0.28	0	0	6	0	424	31.7	5.6	623	105
57	2.57403	26.6667	0.82	0	0	5	20	1190	27.6	1.4	564	82
58	2.77815	20	0.74	0	0	5	20	1190	27.6	1.4	564	82
59	3	26.6667	0.75	0	0	5	27	1190	27.6	1.4	564	82
60	2.30103	16.6667	0.32	1	0	4	35	257	32.9	2.6	450	97
61	2.69897	16.6667	0.39	1	0	4	35	257	32.9	2.6	450	97
62	2.90309	41.6667	0.32	1	0	4	35	257	32.9	2.6	450	97
63	2	6.66667	0.87	0	0	4	45	735	30.6	1.8	473	94
64	1.69897	18.3333	0.61	0	0	4	45	734	30.6	1.9	473	94
65	2.30103	16.6667	0.57	0	0	4	45	734	30.6	1.9	473	94
66	2.77815	18.3333	0.59	0	0	4	45	734	30.6	1.9	473	94
67	3.69897	20	0.77	0	0	4	45	632	31.3	2.4	473	94
68	5.90309	33.3333	0.39	1	0	4	75	1412	27.3	2	665	63
69	2.17609	26.6667	0.29	1	0	4	75	1412	27.3	2	665	63
70	3.69897	13.3333	0.34	1	0	4	58	1391	27.5	2.1	666	63
71	2.30103	30	0.32	1	0	4	58	1391	27.5	2.1	666	63
72	3.47712	48.3333	0.12	0	0	5	66	1811	24.8	0	572	46
73	4.30103	8.33333	0.2	0	1	5	62	2172	22.7	-1.8	516	32
74	3.30103	6.66667	0.18	0	1	5	45	2172	22.7	-1.8	516	32
75	5.69897	16.6667	0.5	0	0	3	41	917	30	1.9	479	69
76	6	6.66667	0.32	0	1	3	41	917	30	1.9	479	69
77	5.77815	30	0.8	0	0	3	41	917	30	1.9	479	69
78	4.30103	21.6667	0.17	0	1	3	50	913	30	1.9	479	69
79	5.30103	33.3333	0.3	1	0	3	62	1035	29.4	3.1	552	66
80	1.60206	30	0.32	1	1	5	54	1891	25.4	3	570	41
81	3.47712	20	0.29	0	0	6	30	617	33	10.5	564	58
82	2.47712	20	0.82	0	1	6	30	787	31.7	9	590	63
83	2.90309	20	0.56	0	0	6	23	866	31.1	8.6	607	65
84	4.60206	28.3333	0.38	0	0	6	30	548	33.2	10.9	564	60
85	5.69897	20	0.3	0	1	4	40	1300	28.6	5.3	707	60
86	5.90309	6.66667	0.23	0	1	4	30	1038	30.9	6.5	666	45
87	5.90309	48.3333	0.24	1	1	4	50	1300	28.9	6.5	739	56
88	3.477	48.3333	0.32	1	0	5	54	1429	28.9	6.9	604	43
89	4	5	0.3	1	0	5	54	1429	28.9	6.9	604	43
90	4.602	10	0.29	1	1	5	45	1415	28.9	7	607	43
91	3.477	48.3333	0.35	1	1	5	45	1415	28.9	7	606	43
92	3	33.3333	0.11	1	0	5	75	1292	29	7.7	404	44
93	3	6.66667	0.15	1	0	5	75	1292	29	7.7	404	44
94	3	13.3333	0.09	1	0	5	75	1292	29	7.7	404	44
99	2.77815	36.6667	0.9	1	0	5	0	1293	29	7.7	409	44
95	3.47712	35	0.31	1	1	5	45	1372	28.3	7.3	453	46
96	2.77815	20	0.22	1	1	5	62	1285	29.1	7.7	404	43
97	2.69897	31.6667	0.21	1	0	5	62	1285	29.1	7.7	404	43
98	1.60206	6.66667	0.17	1	1	5	43	1317	29	7.7	431	44
100	4.30103	43.3333	0.83	1	1	5	43	1310	29.2	7.8	429	43
101	4.30103	25	0.12	1	1	4	45	1455	26.9	5.3	525	46
102	4.30103	6.66667	0.18	1	1	4	45	1433	26.9	5.4	527	46
103	3	23.3333	0.13	1	1	4	45	1433	26.9	5.4	527	46
104	4.69897	5.33	0.21	1	1	4	45	1537	25.7	4.4	592	47
105	4.30103	48.3333	0.18	1	1	4	29	1650	28.9	5.8	505	41
106	4.30103	8.33333	0.19	0	1	4	33	1687	28.5	5.5	511	41
107	4.30103	30	0.36	0	1	4	20	1798	26.6	4.1	555	42
108	3.69897	5.33	0.06	0	0	4	23	2692	22.2	-3.5	571	13
109	4	20	0.07	0	0	4	23	2692	22.2	-3.5	571	13
110	4.69897	48.3333	0.11	0	1	4	32	2434	23.1	-0.6	619	15
111	4.69897	20	0.39	0	0	4	30	2444	22.9	-0.7	619	17
112	2.90309	20	0.12	0	0	4	23	2200	24.1	0.8	597	28
113	2.69897	11.6667	0.22	0	0	4	20	1967	25.3	2.4	564	53
114	6	35	0.32	0	1	4	29	2090	24.5	1.8	569	48
115	4	30	0.19	0	0	4	23	829	29.7	6.2	751	92
116	6	35	0.87	0	1	3	30	790	30.5	5.9	890	40
117	3.69897	21.6667	0.26	0	0	4	33	1644	25.4	1.7	496	63
118	6	33.3333	0.49	0	1	4	37	1693	27.2	3.9	522	48
119	3.68124	25	0.23	0	0	4	37	1686	27.2	3.9	522	48
120	3.47712	11.6667	0.84	0	0	4	29	1673	27.3	4	520	47
121	3.39794	53.3333	0.98	0	0	4	29	1665	27.3	4	520	47
122	1.60206	17	0.81	0	1	4	29	1662	27.3	4.1	519	47
123	4.30103	21.6667	0.88	0	1	4	29	1662	27.3	4.1	519	47
124	3.54407	35	0.7	0	1	5	30	1187	30.1	6.8	529	43
125	5.69897	10	0.8	1	1	5	23	1163	30.3	6.9	529	43
126	4.30103	5.33	0.2	0	1	5	62	1810	27.1	3.6	526	33
127	3.30103	21.6667	0.18	0	1	5	62	1847	26.8	3.5	531	34
128	4.69897	17	0.1	0	1	5	29	1888	26.7	2.8	532	31
129	3.47712	23.3333	0.19	0	1	5	45	1885	26.8	2.8	533	30
130	4.30103	5.33	0.18	0	1	5	45	1885	26.8	2.9	533	30
131	3.69897	18.3333	0.32	1	1	4	37	1916	25.3	1.7	535	40
132	3.60206	17	0.36	1	1	4	37	1941	25.1	1.6	536	40
133	3.60206	8.33333	0.91	1	1	4	20	1854	25.5	2	534	40
134	3.47712	5.33	0.52	1	1	4	29	1851	25.6	2	532	40
135	4.30103	35	0.2	1	1	4	35	1832	25.4	1.9	555	46
136	4.30103	17	0.17	1	1	5	33	2028	24.2	1.9	598	43
137	4.30103	35	0.18	1	0	5	29	1915	25.1	2.7	585	43
